# Supplementary material for: Knowledge, perceptions and practices regarding schistosomiasis among women living in a highly endemic rural district in Zimbabwe: implications on infections among preschool-aged children
Source: Parasit Vectors. 2019 Sep 23;12:458. doi: 10.1186/s13071-019-3668-4 (PMC6757404; doi:10.1186/s13071-019-3668-4)
Supplement: Supplementary file 1 — Additional file 1: Table S1. Association of knowledge, perceptions, and practices of the women regarding schistosomiasis with their community of residence. [file 13071_2019_3668_MOESM1_ESM.xlsx]

## Sheet: Table S1
Additional file 1: Table S1 Association of knowledge, perceptions, and practices of the women regarding schistosomiasis with their community of resident.
Variable	Community
	Chakondora	Chihuri	Kaziro	Mupfure	Nduna	Chi square	P-value
Knowledge of Bilharzia
Woman thinks she is currently infected.	19 (22.6)	26 (31.0)	16 (26.7)	54 (41.2)	7 (17.5)	13.1585	0.011*
What are the signs and symptoms of bilharzia infection?**
Haematuria	57 (67.9)	53 (63.1)	40 (66.7)	116 (88.6)	27 (67.5)	23.4146	<0.001*
Weight loss	38 (45.2)	15 (17.9)	8 (13.3)	24 (18.3)	13 (32.5)	29.616	<0.001*
Dysuria	2 (2.4)	14 (16.7)	9 (15.0)	9 (6.9)	5 (12.5)	13.1788	0.010*
Abdominal pain	1 (1.2)	6 (7.1)	1 (1.7)	10 (7.6)	8 (20.0)	18.4886	0.001*
Genital itchiness in women	0 (0)	3 (3.6)	3 (5.0)	2 (1.5)	0 (0)	6.507	0.164
I don’t know	0 (0)	3 (3.6)	5 (8.3)	5 (3.8)	2 (5.0)	6.9302	0.14
What are the complications of untreated chronic bilharzia infection?**
Infertility	48 (57.1)	51 (60.7)	13 (21.7)	49 (37.4)	9 (22.5)	37.3433	<0.001*
Mental disturbance	15 (17.9)	5 (6.0)	9 (15.0)	17 (13.0)	8 (20.0)	7.0416	0.134
Death	7 (8.3)	3 (3.6)	4 (6.7)	16 (12.2)	1 (2.5)	7.3658	0.118
I don’t know	3 (3.6)	3 (3.6)	6 (10.0)	4 (3.1)	0 (0)	7.6592	0.105
What are the prevention and control methods of bilharzia?**
Taking anti-schistosomal medicines	45 (53.6)	12 (14.3)	16 (26.7)	20 (15.3)	10 (25.0)	47.2703	<0.001*
Avoiding use of unprotected water bodies	36 (42.9)	39 (46.4)	25 (41.7)	64 (48.9)	13 (32.5)	3.7507	0.441
Health education	4 (4.8)	13 (15.5)	10 (16.7)	8 (6.1)	1 (2.5)	13.7183	0.008*
Provision of WASH*** facilities	7 (8.4)	12 (14.3)	14 (23.3)	21 (16.0)	8 (20.0)	6.6871	0.153
Risky Perceptions**
School aged children most likely infected	78 (92.9)	75 (89.3)	35 (58.3)	98 (74.8)	21 (52.5)	44.7237	<0.001*
Children aged ≤5 years most likely infected	39 (45.2)	16 (19.1)	45 (75.0)	81 (61.8)	19 (47.5)	55.3861	<0.001*
Adult women most likely infected	16 (19.1)	3 (3.6)	16 (26.7)	42 (32.1)	2 (5.0)	33.6632	<0.001*
Adult men most likely infected	11 (13.1)	3 (3.6)	6 (10.0)	31 (23.7)	3 (7.5)	20.5109	<0.001*
Practices**
Use unsafe water for domestic purposes****	8 (9.0)	15 (17.1)	4 (6.3)	28 (20.1)	4 (8.7)	3.4682	0.024*
Use unsafe water for laundry****	70 (78.7)	75 (85.2)	46 (71.9)	118 (84.9)	44 (95.7)	12.6014	0.013*
Bath in unsafe water****	20 (22.5)	32 (36.4)	28 (43.8)	64 (46.0)	25 (54.4)	18.3458	0.001*
Allow PSAC to play in unsafe water while they are bathing	43 (48.3)	61 (69.3)	32 (50.0)	91 (65.5)	18 (39.1)	19.5396	0.001*
Bath PSAC using boiled water	89 (100)	81 (92.1)	56 (87.5)	126 (90.7)	44 (95.7)	11.4099	0.022*
Allow PSAC to help water the garden	20 (22.5)	40 (45.5)	19 (29.7)	41 (29.5)	4 (8.7)	22.6035	0.000*
Have a toilet at home	73 (82.0)	77 (87.5)	56 (87.5)	107 (77.0)	30 (65.2)	12.8266	0.012*
Use of a toilet for excreta disposal	80 (89.9)	83 (94.3)	56 (87.5)	112 (80.6)	31 (67.4)	21.2674	0.000*
Discussion of bilharzia at home	80 (95.2)	82 (97.6)	53 (88.3)	122 (93.1)	37 (92.5)	5.6472	0.227
*Significant association of P < 0.05
**Multiple responses were considered.
*** Water, Sanitation and Hygiene
****Those who rely solely on unsafe water for the indicated water contact activities
OR-Odds ratio, 95% CI- 95% Confidence Interval
